# Supplementary material for: Association Between Nutritional Risk and Mental Health in Older Adults: Focusing on Depression and Cognitive Function
Source: Healthcare (Basel). 2026 Apr 16;14(8):1062. doi: 10.3390/healthcare14081062 (PMC13116351; doi:10.3390/healthcare14081062)
Supplement: Supplementary file 1 [file healthcare-14-01062-s001.zip]

Archive with 1 entries (1 files):
- healthcare-4208507-supplementary.pdf
